# Supplementary material for: Exon-focused targeted oligonucleotide microarray design increases detection of clinically relevant variants across multiple NHS genomic centres
Source: NPJ Genom Med. 2020 Jul 21;5:28. doi: 10.1038/s41525-020-0136-1 (PMC7374691; doi:10.1038/s41525-020-0136-1)
Supplement: Supplementary file 3 — Supplementary Data 1 [file 41525_2020_136_MOESM3_ESM.xlsx]

## Sheet: Sheet1
Call_id	DesignName	CHR	ChrBand	Start_max	Start_min	End_min	End_max	Size	Mean log ratio	Standard Deviation	Classification	Number of Probes	detectable on ISCA_v2 8x60K	detectable on ConstV3 8x60K	Gene_affected (reporting only if not all exons affected)	n_exons_affected	exons_affected	Total Exons On canonical Transcript	% Exons Affected
52532	ConstV3 (8x60K)	X	q21.1	77264920	77268888	77287157	77294274	18269	-0.821522	0.260805	4	4	N	Y	ATP7A	6	11,12,13,14,15,16	23	0.26087
9473	ConstV3 (8x60K)	X	p22.33	2876527	2877271	2878580	2881410	1309	0.883339	0.116185	5	7	N	Y	ARSE	1	2	11	0.0909091
99591	ConstV3 (8x60K)	X	q21.1	77243231	77248676	77256755	77261318	8079	3.62055	0.952465	4	4	N	Y	ATP7A	1	5	23	0.0434783
173271	ConstV3 (8x60K)	13	q13.1	32889523	32889728	32890931	32893131	1203	0.846897	0.199668	5	7	N	Y	BRCA2	2	1,2	28	0.0714286
140644	ConstV3 (8x60K)	X	p11.4	41496565	41510888	41528515	41531162	17627	0.698644	0.126159	5		N	Y	CASK	2	7,8	27	0.0740741
10285	ConstV3 (8x60K)	12	q24.21	116119376	116323712	116413135	116414537	89423	-0.502634	0.123355	4	33	N	Y	MED13L	7	25,26,27,28,29,30,31	31	0.225806
151945	ConstV3 (8x60K)	X	p11.4	41290818	41379324	41386770	41394235	7446	-0.945486	0.0323036	5	3	N	Y	CASK	2	26,27	27	0.0740741
18720	ConstV3 (8x60K)	7	q11.22	69589908	69595769	69755662	69765690	159893	0.890114	0.200387	4	23	N	Y	AUTS2	1	4	19	0.0526316
20554	ConstV3 (8x60K)	7	q11.22	69340977	69349910	69443083	69447473	93173	0.901038	0.227764	5	14	N	Y	AUTS2	1	2	19	0.0526316
171414	ConstV3 (8x60K)	14	q11.2	21864093	21865114	21867775	21867817	2661	-0.953115	0.160698	4	6	N	Y	CHD8	2	25,26	37	0.0540541
21522	ConstV3 (8x60K)	12	q24.21	116119376	116323712	116413135	116414537	89423	-0.501825	0.157174	4	33	N	Y	MED13L	7	25,26,27,28,29,30,31	31	0.225806
25037	ConstV3 (8x60K)	9	q34.3	140513578	140515592	140610309	140611176	94717	0.77056	0.319605	5	16	N	Y	EHMT1	1	2	27	0.037037
38469	ConstV3 (8x60K)	3	p22.1	41025916	41235151	41267778	41268614	32627	0.758054	0.213005	4	28	N	Y	CTNNB1	6	1,2,3,4,5,6	15	0.4
169686	ConstV3 (8x60K)	X	p11.4	41194141	41194155	41224828	41236918	30673	-0.766673	0.200429	5	43	N	Y	DDX3X	16	2,3,4,5,6,7,8,9,10,11,12,13,14,15,16,17	17	0.941176
34587	ConstV3 (8x60K)	15	q13.1	28343465	28410031	28493714	28514266	83683	4.53252	2.12247	4	6	N	Y	HERC2	48	21,22,23,24,25,26,27,28,29,30,31,32,33,34,35,36,37,38,39,40,41,42,43,44,45,46,47,48,49,50,51,52,53,54,55,56,57,58,59,60,61,62,63,64,65,66,67,68	93	0.516129
1253	ConstV3 (8x60K)	22	q12.2	32171054	32174055	32180861	32186036	6806	0.764908	0.204893	4	11	N	Y	DEPDC5	3	7,8,9	42	0.0714286
38730	ConstV3 (8x60K)	X	p21.1	31826905	31837550	31848058	31854529	10508	2.83948	1.2476	4	5	N	Y	DMD	1	50	79	0.0126582
124188	ConstV3 (8x60K)	X	p21.1	32311150	32325821	32339860	32350016	14039	-0.962583	0.0562015	4	7	N	Y	DMD	1	42	79	0.0126582
17431	ConstV3 (8x60K)	15	q21.1	48717533	48717603	48719782	48720917	2179	0.946379	0.137845	5	9	N	Y	FBN1	3	58,59,60	66	0.0454545
171912	ConstV3 (8x60K)	X	q26.3	135230500	135230745	135287567	135288535	56822	0.772443	0.200492	5	27	N	Y	FHL1	1	2	8	0.125
54220	ConstV3 (8x60K)	21	q22.12	36044082	36103779	36168252	36182058	64473	0.82296	0.161047	4	4	N	Y	RUNX1	1	8	8	0.125
54224	ConstV3 (8x60K)	21	q22.12	36044023	36103779	36168252	36182117	64473	0.540094	0.247986	4	4	N	Y	RUNX1	1	8	8	0.125
72871	ConstV3 (8x60K)	18	q21.2	53278820	53293726	53326027	53379149	32301	0.896856	0.111937	4	4	N	Y	TCF4	2	1,2	21	0.0952381
78525	ConstV3 (8x60K)	21	q22.12	36044082	36103779	36168252	36182058	64473	0.909037	0.0930338	4	4	N	Y	RUNX1	1	8	8	0.125
88909	ConstV3 (8x60K)	7	q11.22	69383765	69433228	69651126	69709449	217898	0.815794	0.195072	5	4	N	Y	AUTS2	2	3,4	19	0.105263
177836	ConstV3 (8x60K)	X	q26.3	135230804	135230885	135287567	135288535	56682	0.790748	0.17878	5	26	N	Y	FHL1	1	2	8	0.125
107860	ConstV3 (8x60K)	7	q11.22	69520671	69575705	69784809	69837412	209104	0.956884	0.142232	4	4	N	Y	AUTS2	2	3,4	19	0.105263
111948	ConstV3 (8x60K)	7	q11.22	69130388	69230038	69433287	69520612	203249	0.967527	0.151494	4	4	N	Y	AUTS2	1	2	19	0.0526316
121159	ConstV3 (8x60K)	21	q22.12	36044082	36103779	36168252	36182058	64473	0.854911	0.0383469	4	4	N	Y	RUNX1	1	8	8	0.125
35957	ConstV3 (8x60K)	3	p13	71089853	71090359	71114944	71121791	24585	-0.476122	0.154761	4	24	N	Y	FOXP1	4	3,4,5,6	16	0.25
127155	ConstV3 (8x60K)	7	q11.22	68636761	68868640	69116578	69134223	247938	0.72593	0.406165	4	12	N	Y	AUTS2	1	1	19	0.0526316
9949	ConstV3 (8x60K)	12	p13.1	13812261	13825601	13834633	13844117	9032	0.928092	0.109629	4	5	N	Y	GRIN2B	1	4	13	0.0769231
9910	ConstV3 (8x60K)	X	q13.1	71790727	71791728	71792896	71794145	1168	0.785833	0.135709	5	7	N	Y	HDAC8	2	1,2	11	0.181818
143997	ConstV3 (8x60K)	2	q23.1	148934812	149060827	149106568	149150873	45741	-1.02565	0.0977031	5	2	N	Y	MBD5	1	5	15	0.0666667
144846	ConstV3 (8x60K)	2	q23.1	148934812	149060827	149106568	149150873	45741	0.927733	0.232045	5	2	N	Y	MBD5	1	5	15	0.0666667
166847	ConstV3 (8x60K)	5	q14.3	87664085	87820576	88135323	88135461	314747	-0.906864	0.150666	4	58	N	Y	MEF2C	10	3,4,5,6,7,8,9,10,11,12	12	0.833333
170156	ConstV3 (8x60K)	2	q23.1	148913139	148925382	148936476	148944185	11094	-1.02426	0.161452	4	5	N	Y	MBD5	1	3	15	0.0666667
170417	ConstV3 (8x60K)	2	q23.1	148977779	148990308	148992109	149008939	1801	-1.02153	0.136822	4	5	N	Y	MBD5	1	4	15	0.0666667
168134	ConstV3 (8x60K)	12	q24.21	116422284	116423170	116677697	116687028	254527	-0.942234	0.166967	4	92	N	Y	MED13L	18	2,3,4,5,6,7,8,9,10,11,12,13,14,15,16,17,18,19	31	0.580645
171122	ConstV3 (8x60K)	2	q23.1	148913139	148925382	148936476	148944185	11094	0.857529	0.275436	4	5	N	Y	MBD5	1	3	15	0.0666667
27837	ConstV3 (8x60K)	12	q24.21	116424251	116424371	116430640	116434381	6269	0.889311	0.099308	5	10	N	Y	MED13L	2	17,18	31	0.0645161
168446	ConstV3 (8x60K)	12	q24.21	116414596	116418462	116420475	116420648	2013	-0.974974	0.128625	4	7	N	Y	MED13L	2	22,23	31	0.0645161
39209	ConstV3 (8x60K)	5	q14.3	88126351	88133472	88191276	88199583	57804	0.759642	0.283362	5	32	N	Y	MEF2C	1	2	12	0.0833333
171932	ConstV3 (8x60K)	X	q28	152000364	152010165	152031346	152032097	21181	0.799467	0.217566	5	17	N	Y	NSDHL	4	2,3,4,5	8	0.5
170373	ConstV3 (8x60K)	2	p16.3	50737735	50750853	50781198	50797136	30345	-0.881522	0.195284	4	19	N	Y	NRXN1	4	10,11,12,13	24	0.166667
177825	ConstV3 (8x60K)	X	q28	152000364	152010165	152032156	152034302	21991	0.812791	0.203711	5	18	N	Y	NSDHL	4	2,3,4,5	8	0.5
172984	ConstV3 (8x60K)	10	q24.31	102517823	102527655	102540997	102541122	13342	-0.52209	0.133894	4	8	N	Y	PAX2	1	4	11	0.0909091
171296	ConstV3 (8x60K)	16	q24.3	89431475	89438946	89525462	89537628	86516	-0.906047	0.193325	4	19	N	Y	ANKRD11	1	2	13	0.0769231
28879	ConstV3 (8x60K)	12	p11.22	28122466	28122658	28126248	28324797	3590	0.846266	0.259145	5	11	N	Y	PTHLH	2	1,2	5	0.4
10238	ConstV3 (8x60K)	12	q24.13	112906989	112910693	112912985	112915350	2292	0.792733	0.184631	4	4	N	Y	PTPN11	1	7	16	0.0625
20847	ConstV3 (8x60K)	12	q24.13	112906989	112910693	112912985	112915350	2292	0.863831	0.206117	4	4	N	Y	PTPN11	1	7	16	0.0625
172108	ConstV3 (8x60K)	2	q23.1	148842562	148855472	148944244	148955666	88772	0.857826	0.199709	4	13	N	Y	MBD5	1	3	15	0.0666667
168193	ConstV3 (8x60K)	2	q33.1	200236667	200243976	200246103	200246378	2127	0.831824	0.339634	4	5	N	Y	SATB2	1	5	11	0.0909091
167675	ConstV3 (8x60K)	2	q24.3	166224026	166226454	166246565	166247438	20111	-0.86014	0.163949	4	21	N	Y	SCN2A	8	20,21,22,23,24,25,26,27	27	0.296296
173988	ConstV3 (8x60K)	2	q23.1	148842562	148855472	148944244	148955666	88772	0.891237	0.213606	4	13	N	Y	MBD5	1	3	15	0.0666667
176723	ConstV3 (8x60K)	X	p11.4	40945397	40954394	41105448	41190991	151054	0.877749	0.202242	5	159	N	Y	USP9X	44	2,3,4,5,6,7,8,9,10,11,12,13,14,15,16,17,18,19,20,21,22,23,24,25,26,27,28,29,30,31,32,33,34,35,36,37,38,39,40,41,42,43,44,45	45	0.977778
168709	ConstV3 (8x60K)	9	p24.3	2058550	2060154	2116847	2119348	56693	-0.856016	0.220472	4	63	N	Y	SMARCA2	17	9,10,11,12,13,14,15,16,17,18,19,20,21,22,23,24,25	34	0.5
168126	ConstV3 (8x60K)	9	q34.11	130428332	130428534	130439641	130440589	11107	0.501952	0.166634	5	28	N	Y	STXBP1	7	9,10,11,12,13,14,15	20	0.35
177846	ConstV3 (8x60K)	X	p11.4	40945397	40954394	41105448	41190991	151054	0.749313	0.164565	5	159	N	Y	USP9X	44	2,3,4,5,6,7,8,9,10,11,12,13,14,15,16,17,18,19,20,21,22,23,24,25,26,27,28,29,30,31,32,33,34,35,36,37,38,39,40,41,42,43,44,45	45	0.977778
177882	ConstV3 (8x60K)	5	q14.3	86563961	86564924	86672571	86672712	107647	0.945914	0.176646	5	77	N	Y	RASA1	15	2,3,4,5,6,7,8,9,10,11,12,13,14,15,16	25	0.6
179558	ConstV3 (8x60K)	X	q28	152969636	152979239	152988677	152989433	9438	-0.392071	0.119262	5	12	N	Y	BCAP31	3	2,3,4	8	0.375
180394	ConstV3 (8x60K)	2	q23.1	148857451	148871098	148992109	149008939	121011	0.894279	0.189518	4	24	N	Y	MBD5	2	3,4	15	0.133333
